# Supplementary material for: Gender dimorphism in hepatocarcinogenesis—DNA methylation modification regulated X‐chromosome inactivation escape molecule XIST
Source: Clin Transl Med. 2023 Dec 26;13(12):e1518. doi: 10.1002/ctm2.1518 (PMC10751514; doi:10.1002/ctm2.1518)
Supplement: Supplementary file 6 — Supporting Information [file CTM2-13-e1518-s001.xlsx]

## Sheet: Sheet1
Table S1 Clinical characteristics of 30 female HCC patients in cohort 1
Variable	Number	Number
Age (years，>50；≤50)	19	11
Liver cirrhosis (with；without)	11	19
Edmondson’s grade（Ⅲ/Ⅳ；Ⅰ/Ⅱ）	26	4
TNM (Ⅱ/Ⅲ；Ⅰ）	16	14
Tumor diameter (cm，>3；≤3)	23	7
Tumor number (>1；1)	5	25
Encapsalation (none or incomplete；complete)	24	6
Pathological Satellite（present；absent )	13	17
MVI (with；without)	10	20
HBsAg (positive；negative)	29	1
BCLC (B/C；0/A)	9	21
Portal vein tumor thrombus (with；without)	2	28
AFP (ug/L，>20；≤20)	20	10
Albumin/Globulin (A/G，>1.5；≤1.5)	12	18
γ-GT (U/L，>50；≤50)	7	23
All cases	30
