# Supplementary material for: Gender dimorphism in hepatocarcinogenesis—DNA methylation modification regulated X‐chromosome inactivation escape molecule XIST
Source: Clin Transl Med. 2023 Dec 26;13(12):e1518. doi: 10.1002/ctm2.1518 (PMC10751514; doi:10.1002/ctm2.1518)
Supplement: Supplementary file 7 — Supporting Information [file CTM2-13-e1518-s011.xlsx]

## Sheet: Sheet1
Table S2 Clinical characteristics of 30 male HCC patients in cohort 2
Variable	Number	Number
Age (years，>50；≤50)	15	15
Smoking (with；without)	18	12
Drinking (with；without)	14	16
History of hepatitis (with；without)	23	7
CD10 (positive；negative)	6	24
Liver cirrhosis (with；without)	4	26
Edmondson’s grade（Ⅲ/Ⅳ；Ⅰ/Ⅱ）	28	2
TNM (Ⅱ/Ⅲ；Ⅰ）	9	21
Tumor diameter (cm，>3；≤3)	17	13
Tumor number (>1；1)	2	28
Encapsalation (none or incomplete；complete)	27	3
Pathological Satellite（present；absent)	15	15
MVI (with；without)	6	24
HBsAg (positive；negative)	26	4
BCLC (B/C；0/A)	1	29
All cases	30
