# Supplementary material for: Gender dimorphism in hepatocarcinogenesis—DNA methylation modification regulated X‐chromosome inactivation escape molecule XIST
Source: Clin Transl Med. 2023 Dec 26;13(12):e1518. doi: 10.1002/ctm2.1518 (PMC10751514; doi:10.1002/ctm2.1518)
Supplement: Supplementary file 8 — Supporting Information [file CTM2-13-e1518-s006.xlsx]

## Sheet: Sheet1
Table S3 The sequences of primer pairs
Gene name	Forward primer (5'-3')	Reverse primer (5'-3')
qPCR
Hum-XIST	GCACTAACCCTTCCACTCC	CCAGCACCCTCTTGATGTA
Hum-TET1	CAGAACCTAAACCACCCGTG	TGCTTCGTAGCGCCATTGTAA
Hum-TET2	GATAGAACCAACCATGTTGAGGG	TGGAGCTTTGTAGCCAGAGGT
Hum-TET3	TCCAGCAACTCCTAGAACTGAG	AGGCCGCTTGAATACTGACTG
Hum-β-actin	AATCGTGCGTGACATTAAGGAG	ACTGTGTTGGCGTACAGGTCTT
Mus-Xist	ACTGTCAATGAGCACAGGGG	AAAGGGTCGAAATCCGGGTC
Mus-Tet2	CTCCCATCAGCCATACAGAACC	CTGACTGTGCGTTTTATCCCT
Mus-β-actin	GTGACGTTGACATCCGTAAAGA	GCCGGACTCATCGTACTCC
Sequenom MassARRAY methylation
Hum-XIST-exon1	GGTAAGATGGATGATAGTAGGTTAGGT	AACACACAACAAAAACAAAAAAACC
Mus-Xist-exon1	GGGGTTTTGGATATTTATTTGTTTTT	TCTAAACCATAAATTCACTCACACAA
hMeDIP-qPCR and MeDIP-qPCR
XIST_E1	TTGTATCGGGAGGCAGTAA	CACCACCATGCTAACCACT
XIST_PRO1	TTGCACCACTTTACAATACAA	GGATACATTACCCTCCCACT
ChIP-qPCR
XIST-promoter	ACCAGAATTTGTAACTCCTCCAC	CGGGCACATGATGTAACCTCTAT
siYY1
siNC	UUCUCCGAACGUGUCACGUTT	ACGUGACACGUUCGGAGAATT
siYY1	GACGACGACUACAUUGAACAATT	UUGUUCAAUGUAGUCGUCGUCTT
