# Supplementary material for: Gender dimorphism in hepatocarcinogenesis—DNA methylation modification regulated X‐chromosome inactivation escape molecule XIST
Source: Clin Transl Med. 2023 Dec 26;13(12):e1518. doi: 10.1002/ctm2.1518 (PMC10751514; doi:10.1002/ctm2.1518)
Supplement: Supplementary file 9 — Supporting Information [file CTM2-13-e1518-s010.xlsx]

## Sheet: fpkm.3rep
Gene-ID	F-L-1	F-L-2	F-L-3	F-L-4	F-T-1	F-T-2	F-T-3	F-T-4	M-L-1	M-L-2	M-L-3	M-L-4	M-T-1	M-T-2	M-T-3	M-T-4
XG	557	418	779	533	502	341	381	257	381	341	320	306	331	347	328	338
GYG2	694	443	842	530	629	350	448	248	410	280	277	238	199	347	279	332
ARSD	242	140	234	155	175	103	164	68	134	93	97	128	81	85	98	102
ARSE	481	262	464	360	416	226	240	159	264	131	206	191	174	157	172	212
ARSH	274	246	413	201	251	166	144	139	153	124	150	96	108	183	142	134
ARSF	496	498	762	452	420	313	312	250	264	249	199	250	191	253	210	258
MXRA5	336	367	531	317	338	213	317	204	202	238	262	163	178	238	154	227
PRKX	1131	905	1704	946	978	573	855	625	592	546	574	498	517	671	493	650
NLGN4X	3381	3106	5152	3188	3170	1790	2778	1716	2007	1777	1866	1636	1559	1949	1785	1982
STS	1160	991	1471	1045	1041	517	792	465	637	604	556	430	468	493	509	634
PNPLA4	341	219	469	279	329	193	208	139	159	157	142	167	129	166	145	158
FAM9B	86	87	161	124	119	52	73	36	52	48	66	50	30	80	53	63
TBL1X	3293	2231	4141	2612	2966	1568	2203	1324	1739	1545	1507	1467	2227	1414	1278	1679
GPR143	425	341	543	391	409	196	340	236	173	221	173	178	333	218	229	225
SHROOM2	500	278	625	289	415	229	200	178	249	178	237	191	322	207	181	275
MSL3	177	165	242	147	175	120	122	73	133	99	80	35	82	69	102	101
TLR8-AS1	403	411	607	418	356	217	353	222	226	217	239	235	219	271	214	262
FAM9C	105	73	161	81	93	44	78	64	44	48	53	44	46	37	40	41
ATXN3L	10	16	33	21	7	8	18	8	11	6	8	2	19	16	4	4
TCEANC	149	96	225	91	107	75	120	54	57	79	47	73	68	72	92	54
RAB9A	236	158	409	223	232	139	184	98	136	135	171	117	95	114	113	135
TRAPPC2	242	232	387	256	224	174	194	95	192	116	150	117	98	123	120	152
OFD1	403	290	513	274	344	215	296	158	241	199	156	187	172	239	189	222
GPM6B	1653	1456	2337	1580	1482	1020	1271	876	971	904	974	814	759	1052	845	998
GEMIN8	319	245	377	231	217	121	166	101	113	153	102	80	137	120	108	134
ASB11	381	317	554	303	307	242	292	169	219	167	201	146	154	205	211	207
PIR	1128	1035	1509	1057	1033	607	766	492	586	600	602	616	415	742	532	678
BMX	496	510	763	452	436	267	400	222	292	279	295	214	263	313	258	337
ACE2	524	394	643	351	429	235	355	173	297	223	263	191	196	290	204	278
TMEM27	433	389	620	378	350	221	287	197	205	198	167	161	215	197	211	224
CA5BP1	333	286	468	247	288	172	174	104	192	161	135	124	113	160	138	117
CA5B	546	469	773	441	521	318	381	288	258	262	239	224	222	281	252	346
ZRSR2	339	383	491	332	396	164	278	176	207	212	223	207	157	205	181	212
AP1S2	314	311	508	292	334	128	238	149	204	133	149	131	143	139	109	154
GRPR	349	266	511	277	294	178	238	185	174	128	159	134	157	175	101	156
CTPS2	1391	986	1867	1177	1226	671	1010	537	828	667	677	572	528	814	613	701
S100G	60	27	59	36	49	29	52	18	25	10	14	26	16	46	19	26
SYAP1	514	359	646	430	494	257	332	199	285	229	209	240	171	227	208	238
TXLNG	719	480	939	600	563	387	427	298	350	321	307	364	298	346	279	322
RBBP7	294	229	385	257	332	189	240	152	153	138	152	157	122	159	132	149
NHS	1022	894	1543	899	988	535	836	481	551	557	523	516	484	531	518	465
BEND2	461	477	706	470	467	296	342	265	254	233	279	200	243	281	265	343
PPEF1	1409	1277	2065	1290	1349	797	896	597	674	770	761	584	620	798	677	803
MAP3K15	1585	1465	2291	1426	1461	829	1308	783	841	745	867	718	1227	940	799	849
EIF1AX	206	185	308	217	199	115	95	94	128	84	113	121	166	106	91	110
CNKSR2	2862	2653	4470	2660	2534	1608	1908	1343	1759	1576	1527	1382	2414	1502	1515	1548
PHEX	2396	2066	3299	1834	2035	1229	1631	1020	1267	1040	1201	1041	916	1210	1172	1210
PTCHD1	656	598	874	498	602	341	526	326	358	274	337	300	310	430	326	347
EIF2S3	310	233	370	299	310	130	169	102	132	147	100	122	105	145	98	135
ZFX	964	622	1218	877	852	426	406	414	472	457	376	390	333	414	328	438
MAGEB18	22	33	56	30	8	18	18	8	12	15	6	6	4	18	25	7
VENTXP1	36	18	41	6	30	16	46	10	15	10	10	16	28	20	9	14
IL1RAPL1	14301	13545	20827	12718	13256	7532	9686	6943	8372	7224	8019	6962	6814	8387	7107	7871
MAGEB3	74	67	118	48	100	52	50	22	58	37	22	20	35	32	36	52
NR0B1	49	48	38	38	47	20	28	28	28	20	49	18	12	29	18	21
CXorf21	246	156	315	210	213	66	163	92	113	83	88	102	90	103	103	112
LANCL3	979	1014	1544	981	1117	643	830	582	668	536	540	515	521	549	593	606
XK	503	432	703	442	399	239	333	222	256	224	246	239	220	251	255	288
SRPX	702	650	1052	667	678	401	579	355	417	369	338	331	341	397	396	482
OTC	835	653	1133	636	677	457	544	361	479	382	378	385	333	398	340	403
MPC1L	3	6	10	4	4	6	20	14	18	3	2	6	2	2	2	8
CXorf38	267	225	304	227	218	129	198	103	127	90	107	74	99	114	77	86
MED14	910	749	1306	789	894	524	539	404	522	440	515	458	440	492	344	469
USP9X	1937	1469	2503	1644	1662	922	1097	853	944	954	871	865	827	940	732	985
DDX3X	222	169	250	192	173	97	145	79	106	92	61	96	80	85	103	129
MAOA	1190	828	1383	887	969	576	789	488	675	507	539	559	458	568	618	608
NDP	226	210	364	189	250	115	177	98	134	109	160	94	94	169	119	166
EFHC2	1964	1870	2958	1927	1874	1025	1435	892	1124	1127	1183	941	918	1229	954	1077
FUNDC1	246	180	303	156	191	113	170	87	126	117	124	97	75	73	118	128
KDM6A	3147	2323	4145	2743	2545	1331	1780	1246	1568	1303	1451	1337	1045	1459	1248	1431
UBA1	234	188	354	190	255	124	348	108	148	125	142	120	71	120	98	105
CDK16	63	50	108	62	108	18	112	30	42	18	25	24	52	59	42	50
ZNF157	411	366	649	446	371	299	447	205	227	172	194	194	192	245	292	248
TIMP1	54	34	91	26	49	25	56	16	24	35	38	19	18	29	30	18
RBM3	83	70	88	76	73	45	126	34	30	34	31	34	36	45	34	50
WAS	91	52	96	45	96	29	122	41	45	34	55	30	36	41	24	58
PQBP1	53	25	93	39	77	16	60	15	23	23	26	12	26	36	16	23
KDM5C	373	280	580	274	370	184	440	147	192	193	155	193	198	197	159	196
IQSEC2	143	131	186	106	167	78	194	64	70	74	95	79	57	93	69	91
SMC1A	635	387	830	444	506	242	507	223	249	241	260	213	226	321	267	278
RIBC1	92	70	106	102	107	60	118	45	65	47	42	51	41	42	31	46
IL9R	68	49	98	62	63	43	91	50	60	49	58	48	61	86	85	66
VSIG4	215	158	291	114	173	81	194	102	75	104	97	50	92	84	101	118
DGAT2L6	300	253	406	269	263	166	276	162	116	134	149	165	126	130	105	156
FOXO4	61	53	131	49	75	26	72	21	38	55	41	32	15	28	33	23
CXorf65	31	12	68	26	64	17	42	8	21	6	15	19	22	21	6	10
NHSL2	2366	2049	3289	2024	2297	1512	2865	1210	1337	1111	1243	1087	1053	1301	1229	1320
RPS4X	53	35	91	50	61	30	58	30	32	20	25	26	16	38	17	30
XIST	319	325	507	303	324	153	384	176	198	185	155	142	171	189	181	146
JPX	1395	1133	1933	1256	1324	765	1228	697	823	757	765	662	537	737	746	774
FTX	2759	2487	3995	2523	2541	1617	2487	1251	1715	1387	1626	1224	1337	1563	1511	1463
MAGEE1	46	31	54	34	22	10	40	17	20	9	6	14	26	24	22	16
ATRX	3404	2721	4544	2717	2733	1442	2650	1480	1660	1549	1691	1474	1435	1673	1607	1695
COX7B	80	50	89	72	64	43	48	41	26	24	22	30	24	34	23	40
ATP7A	1603	1431	2258	1266	1281	787	1337	714	913	747	716	705	623	851	794	798
P2RY10	173	182	294	183	213	70	211	94	86	90	98	87	89	104	88	143
GPR174	4	20	19	10	18	18	18	6	16	11	4	8	14	14	8	1
HMGN5	823	824	1324	894	917	480	864	429	555	486	520	462	356	662	443	500
SH3BGRL	989	1010	1553	1011	1000	466	987	453	512	501	601	490	463	549	537	514
ZNF711	307	280	452	217	260	170	272	162	163	139	161	138	155	185	237	174
POF1B	1027	1004	1566	968	969	504	990	564	564	494	574	467	481	547	787	557
DACH2	5787	5498	8566	5245	5405	2903	5314	2982	3176	3160	3465	2698	2833	3420	4254	3263
CPXCR1	81	84	101	72	87	28	66	41	47	37	27	27	32	28	56	22
PCDH11X	7243	6947	10533	6749	6829	3538	5977	3710	4441	4161	4526	3591	3628	4435	5118	4250
NAP1L3	22	26	42	25	6	11	28	12	28	9	0	15	18	18	44	25
DIAPH2-AS1	405	421	559	343	314	197	454	193	225	167	210	164	132	222	338	162
PCDH19	1277	1120	1760	980	1156	584	1248	581	736	652	651	544	575	642	1011	787
TSPAN6	124	103	195	98	81	40	136	62	49	43	48	44	35	64	103	38
SRPX2	304	270	459	258	262	183	284	118	207	159	175	175	140	190	233	213
SYTL4	553	514	880	478	517	286	510	297	364	307	284	341	228	335	615	315
NOX1	230	249	506	259	271	193	303	152	169	136	192	148	131	143	272	205
XKRX	139	161	192	101	180	80	156	78	92	81	79	75	48	51	107	78
TAF7L	246	237	366	234	199	149	242	130	113	111	119	94	96	141	207	161
NXF5	245	233	387	200	188	152	275	128	141	102	140	116	114	175	245	130
ZMAT1	545	428	784	527	441	267	528	272	274	263	264	195	273	317	484	295
NXF3	185	164	236	167	185	62	194	74	120	63	114	71	66	128	125	78
MORF4L2-AS1	62	58	93	59	42	24	86	16	30	15	36	22	43	27	58	34
GLRA4	94	80	159	72	72	41	122	44	56	30	68	46	34	52	74	54
IL1RAPL2	12917	11529	17908	11454	11714	6338	11992	6451	7321	6555	7097	6124	5777	6979	10830	7022
NUP62CL	785	818	1200	773	775	553	744	481	426	405	408	409	420	549	720	445
PIH1D3	412	372	607	338	372	176	401	197	213	186	217	234	180	198	326	241
FRMPD3	818	769	1267	781	806	449	1038	416	496	382	402	386	353	499	662	431
MID2	1193	1065	1652	1032	1171	545	1192	615	646	637	598	600	442	657	993	603
COL4A6	2969	2721	4302	2543	2857	1485	3097	1524	1685	1469	1633	1354	1211	1563	2574	1689
GUCY2F	1105	1062	1583	1077	1031	646	1202	565	614	491	621	561	514	696	978	598
RGAG1	403	362	521	330	322	229	500	224	221	188	217	127	149	282	353	225
ALG13	72	72	108	55	72	16	64	39	20	33	19	40	26	37	62	64
TRPC5	3130	3002	4646	2968	2967	1764	3394	1622	1687	1762	1798	1482	1610	1910	2608	1768
ZCCHC16	4009	3821	5982	3630	3866	1950	3898	2181	2177	2124	2283	1816	1852	2346	3544	2276
HTR2C	3497	3143	4695	3115	3085	1646	2842	1622	1903	1840	1870	1602	1424	1923	2798	1821
PLS3	775	515	925	605	550	263	578	322	448	349	389	325	289	321	498	363
KIAA1210	661	617	981	646	622	385	804	417	410	304	379	358	298	476	599	397
AKAP14	250	180	330	177	270	128	293	149	142	109	146	109	87	158	269	153
GRIA3	3088	3040	4836	3022	3222	1815	3268	1557	1762	1735	1802	1522	1413	1795	2807	1846
SH2D1A	276	239	482	229	253	112	259	118	150	147	136	110	123	138	245	181
ZNF280C	711	638	1057	681	673	410	598	342	366	382	368	331	266	392	701	389
FRMD7	549	478	831	447	372	324	517	290	306	271	308	309	242	319	475	327
HS6ST2	3349	3220	4761	3275	3322	2122	3578	1608	2069	1690	1810	1679	1395	2022	2903	1816
PLAC1	2171	1927	2820	1787	1942	1582	2218	1012	1084	986	949	978	928	1058	1662	1182
FAM122B	301	266	489	231	254	269	292	139	183	157	126	139	112	176	260	156
BRS3	45	40	89	49	47	48	52	21	26	17	31	17	36	20	38	25
VGLL1	269	267	452	223	214	197	348	132	133	124	110	117	154	109	238	134
CD40LG	122	153	270	138	124	95	118	62	56	87	61	57	70	78	82	83
FGF13	5934	5855	8745	5414	5497	4732	6391	2841	3494	2939	3244	2775	2607	3330	5370	3309
F9	418	357	495	372	320	204	371	179	214	164	214	185	198	205	276	230
MAGEC3	41	37	62	16	27	29	44	5	12	14	15	11	24	19	16	18
FMR1NB	567	476	655	413	483	354	431	249	301	261	255	218	224	338	395	270
AFF2	2911	2719	4235	2759	2606	2442	3196	1338	1642	1571	1607	1390	1260	1735	2486	1554
LINC00893	142	125	169	79	97	80	187	50	52	44	70	55	49	84	78	84
MAGEA11	65	44	54	30	42	43	69	40	12	16	33	29	20	16	30	32
MAGEA8	14	66	63	27	85	48	60	26	23	29	18	30	35	21	30	6
PASD1	1128	1139	1786	1010	1065	879	1062	622	662	542	612	597	873	682	1030	625
CNGA2	107	88	138	81	123	57	128	65	40	58	99	46	75	71	77	48
MAGEA4	50	60	99	34	55	46	122	21	28	37	30	13	54	34	25	42
GABRE	236	184	310	186	243	172	361	104	120	82	92	122	170	105	197	119
GABRA3	2954	3023	4293	2769	2846	2483	2889	1538	1675	1624	1705	1590	2615	1800	2478	1578
PNMA5	43	27	79	47	63	42	68	21	49	22	23	30	40	20	48	42
PNMA3	27	23	53	30	38	25	60	16	6	16	24	16	28	16	28	24
PNCK	41	28	50	32	71	42	92	13	6	14	10	8	51	32	18	35
PLXNB3	181	125	216	134	152	119	249	62	91	80	69	57	139	80	119	41
SRPK3	70	12	107	34	32	37	80	26	27	22	10	24	67	36	19	24
L1CAM	254	117	320	168	231	196	301	117	143	90	77	82	218	147	151	115
AVPR2	22	6	40	16	36	19	26	10	9	1	11	24	15	20	20	14
ARHGAP4	212	163	231	171	172	174	242	100	76	63	101	90	212	110	158	92
NAA10	63	39	76	45	53	59	64	34	14	27	25	22	67	34	29	36
RENBP	106	71	90	78	96	70	104	50	42	59	36	59	102	53	74	49
HCFC1	311	154	411	208	285	203	438	112	154	87	117	94	257	114	154	177
IKBKG	214	151	251	122	181	187	215	71	102	63	75	85	116	66	138	132
