# Supplementary material for: Gender dimorphism in hepatocarcinogenesis—DNA methylation modification regulated X‐chromosome inactivation escape molecule XIST
Source: Clin Transl Med. 2023 Dec 26;13(12):e1518. doi: 10.1002/ctm2.1518 (PMC10751514; doi:10.1002/ctm2.1518)
Supplement: Supplementary file 10 — Supporting Information [file CTM2-13-e1518-s002.xlsx]

## Sheet: Sheet1
Table S5 The tumor incidence from DEN-administered male mice
Genetype	Tumor incidence(%)
	Female	Male
WT-DEN	2/10=20%	6/11=54.55%
Tet2-/--DEN	3/11=27.27%	6/7=85.71%
Note: In total, 1 of 12 female Tet2-/- mice died and 4 of 11 male Tet2-/- mice died during DEN induction.
